# Supplementary material for: Immunogenicity of Theileria parva p67C Antigen Delivered via Adjuvanted CoPoP Liposomes in Cattle and Mice
Source: Vaccines (Basel). 2026 May 20;14(5):459. doi: 10.3390/vaccines14050459 (PMC13211421; doi:10.3390/vaccines14050459)
Supplement: Supplementary file 1 [file vaccines-14-00459-s001.zip]

Archive with 1 entries (1 files):
- vaccines-4180496-supplementary.pdf
